# Supplementary material for: Comparison of the Antioxidant Potency of Four Triterpenes of Centella asiatica against Oxidative Stress
Source: Antioxidants (Basel). 2024 Apr 18;13(4):483. doi: 10.3390/antiox13040483 (PMC11047496; doi:10.3390/antiox13040483)
Supplement: Supplementary file 1 [file antioxidants-13-00483-s001.zip]

Archive with 1 entries (1 files):
- antioxidants-2944968-supplementary.pdf
